# Supplementary material for: Investigation on the Carrier Dynamics in P-I-N Type Photovoltaic Devices with Different Step-Gradient Distribution of Indium Content in the Intrinsic Region
Source: Micromachines (Basel). 2025 Jul 21;16(7):833. doi: 10.3390/mi16070833 (PMC12298683; doi:10.3390/mi16070833)
Supplement: Supplementary file 1 [file micromachines-16-00833-s001.zip]

Archive with 1 entries (1 files):
- micromachines-3737022-supplementary.pdf
